# Supplementary material for: Comparative Patho-Genomics of Salmonella enterica Serovar Enteritidis Reveal Potential Host-Specific Virulence Factors
Source: Pathogens. 2025 Feb 1;14(2):128. doi: 10.3390/pathogens14020128 (PMC11858713; doi:10.3390/pathogens14020128)
Supplement: Supplementary file 1 [file pathogens-14-00128-s001.zip]

Archive with 1 entries (1 files):
- pathogens-3439838-supplementary.pdf
